# Supplementary material for: A Bounded Measure for Estimating the Benefit of Visualization (Part II): Case Studies and Empirical Evaluation
Source: Entropy (Basel). 2022 Feb 16;24(2):282. doi: 10.3390/e24020282 (PMC8871169; doi:10.3390/e24020282)
Supplement: Supplementary file 1 [file entropy-24-00282-s001.zip]

Archive with 1 entries (1 files):
- entropy-1511763-supplementary.pdf
